# Supplementary material for: Mechanochemistry as an Alternative Method of Green Synthesis of Silver Nanoparticles with Antibacterial Activity: A Comparative Study
Source: Nanomaterials (Basel). 2021 Apr 28;11(5):1139. doi: 10.3390/nano11051139 (PMC8146714; doi:10.3390/nano11051139)
Supplement: Supplementary file 1 [file nanomaterials-11-01139-s001.zip]

Archive with 1 entries (1 files):
- nanomaterials-1175042-supplementary.pdf
